# Supplementary material for: Inter-Rater Agreement in the Assessment of Video Recordings of Eye Drop Instillation by Glaucoma Patients
Source: PLoS One. 2016 Jan 5;11(1):e0145764. doi: 10.1371/journal.pone.0145764 (PMC4711577; doi:10.1371/journal.pone.0145764)
Supplement: S1 Raw Data — (XLSX) [file pone.0145764.s001.xlsx]

## Sheet: Sheet1
	MP	MSP	DS		MP	MSP	DS		MP	MSP	DS		MP	MSP	DS		MP	MSP	DS		Margie	Meghan	Dan
Serial #	OD: Location of instilled drops (1=ocular surface; 2=missed ocular surface)	OD: Location of instilled drops (1=ocular surface; 2=missed ocular surface)	OD: Location of instilled drops (1=ocular surface; 2=missed ocular surface)		OS: Location of instilled drops (1=ocular surface; 2=missed ocular surface)	OS: Location of instilled drops (1=ocular surface; 2=missed ocular surface)	OS: Location of instilled drops (1=ocular surface; 2=missed ocular surface)		OD: # of instilled drops (5=continuous stream)	OD: # of instilled drops (5=continuous stream)	OD: # of instilled drops (5=continuous stream)		OS: # of instilled drops (5=continuous stream)	OS: # of instilled drops (5=continuous stream)	OS: # of instilled drops (5=continuous stream)		OD: Bottle tip (1=did not touch ocular surface; 2=touched eyelids, eyelashes, cheek; 3= did touch ocular surface)	OD: Bottle tip (1=did not touch ocular surface; 2=touched eyelids, eyelashes, cheek; 3= did touch ocular surface)	OD: Bottle tip (1=did not touch ocular surface; 2=touched eyelids, eyelashes, cheek; 3= did touch ocular surface)		OS: Bottle tip (1=did not touch ocular surface; 2=touched eyelids, eyelashes, cheek; 3= did touch ocular surface)	OS: Bottle tip (1=did not touch ocular surface; 2=touched eyelids, eyelashes, cheek; 3= did touch ocular surface)	OS: Bottle tip (1=did not touch ocular surface; 2=touched eyelids, eyelashes, cheek; 3= did touch ocular surface)
1	1	1	1		1	1	1		2	2	2		2	2	2		2	2	2		2	2	2
2	1	1	1		1	1	1		1	1	1		1	1	1		1	1	1		1	1	1
3	1	1	1		2	1	2		5	2	1		1	1	1		5	2	2		2	2	2
4	2	2	1		1	1	1		1	1	1		1	1	1		5	2	3		2	2	2
5	1	1	1		1	1	1		1	1	2		1	1	1		2	2	2		2	2	2
6	1	1	1		1	1	1		5	1	1		5	1	1		3	3	3		3	3	3
7	1	1	1		1	1	1		1	1	1		1	1	1		1	1	1		1	1	1
8	1	1	1		1	1	1		1	1	1		1	1	1		1	1	1		1	2	2
9	1	1	1		1	1	1		1	1	1		1	1	1		1	1	1		1	1	1
10	1	1	1		1	1	1		1	1	1		2	2	2		1	1	1		1	1	1
11	2	2	2		1	1	2		1	1	1		1	1	1		1	1	1		1	1	1
12	1	1	2		1	1	1		1	2	2		1	1	1		1	1	2		1	3	1
13	1	1	1		1	1	1		1	1	1		1	1	1		1	2	2		1	2	2
14	1	1	1		1	1	1		2	2	2		2	2	2		1	1	1		1	1	1
15	1	1	1		1	1	1		1	1	1		1	1	1		1	1	1		1	1	1
16	1	1	1		1	1	1		5	1	1		5	1	1		3	3	3		3	3	3
17	1	1	1		1	1	1		2	2	2		3	3	3		1	1	1		1	2	1
18	1	1	1		2	2	2		1	1	1		2	2	2		1	1	1		1	1	1
19	1	1	1		1	1	1		1	1	1		1	1	1		1	1	1		1	1	1
20	2	1	2		2	1	2		5	5	1		5	5	1		5	3	3		5	3	3
21	1	1	1		2	2	2		1	1	1		1	1	1		1	1	1		2	2	2
22	2	2	2		2	2	2		1	1	1		1	1	1		1	1	1		1	1	1
23	1	2	2		1	1	2		5	3	3		4	4	5		2	2	2		2	2	2
24	1	1	1		1	1	1		5	5	1		1	1	1		3	3	1		1	1	1
25	1	1	1		1	1	1		2	2	2		2	2	2		1	1	1		1	1	1
26	1	1	1		1	1	1		1	1	1		1	1	1		1	1	1		1	1	1
27	2	2	2		1	2	2		1	1	1		1	1	1		1	1	1		1	1	1
28	1	1	1		1	1	1		1	1	1		1	1	1		1	1	1		1	1	1
29	1	1	1		1	1	1		1	1	1		1	1	1		1	1	1		1	1	1
30	1	2	2		1	1	1		3	3	2		1	1	1		5	2	2		2	2	1
31	1	1	1		1	1	1		1	1	1		1	1	1		1	1	1		1	1	1
32	1	1	1		1	1	1		1	1	1		1	1	1		2	2	2		2	2	2
33	1	1	1		1	1	1		1	1	1		1	1	1		1	1	1		1	1	1
34	1	1	1		1	1	1		4	3	5		4	4	5		1	1	1		1	1	1
35	1	1	1		1	1	1		1	1	1		2	2	2		1	1	2		1	1	1
36	1	1	1		1	1	1		1	1	1		1	1	1		1	1	1		1	1	1
37	1	1	1		1	2	2		2	2	3		2	2	2		1	1	1		1	1	1
38	2	2	2		2	2	2		5	1	1		5	1	1		2	2	2		2	2	2
39	1	1	1		1	1	1		1	1	1		1	1	1		2	3	3		2	3	3
40	1	1	1		1	1	1		2	2	2		2	2	2		2	2	2		2	2	2
41	1	1	1		1	1	1		1	1	1		1	1	1		1	1	1		2	1	1
42	1	2	2		1	1	1		1	0	0		1	1	1		2	2	2		2	2	2
43	2	1	2		1	1	1		1	1	1		1	1	1		1	1	1		1	1	1
44	1	1	1		1	1	1		1	1	1		1	1	1		1	1	1		1	1	1
45	1	1	1		1	1	1		1	1	1		1	1	1		2	2	1		2	2	1
46	2	1	1		1	1	1		0	1	1		1	1	1		2	1	3		2	2	1
47	1	1	1		1	1	1		1	1	1		1	1	1		1	1	1		1	1	1
48	1	1	1		1	1	1		1	1	1		1	1	1		1	1	1		1	1	1
49	1	1	1		1	1	2		1	1	1		1	1	1		1	1	1		1	1	1
50	1	1	1		1	1	1		2	2	2		2	1	1		3	1	1		2	2	1
51	1	1	1		1	1	1		1	1	1		1	1	1		1	1	1		1	1	1
52	1	1	1		1	1	1		1	1	1		1	1	1		1	1	1		1	1	1
53	1	1	1		1	1	1		1	1	1		1	1	1		1	1	1		1	1	1
54	1	1	1		1	1	1		3	2	2		1	1	1		3	3	3		3	3	3
55	1	1	1		1	1	1		1	1	1		2	1	1		2	2	1		2	2	2
56	1	1	1		1	1	1		1	1	1		1	1	1		2	2	2		2	3	1
57	1	1	1		1	1	1		1	1	1		1	1	1		2	1	1		3	3	3
58	1	1	1		1	1	2		2	2	2		1	1	1		1	1	1		1	1	1
59	1	1	1		2	2	2		1	1	1		1	1	1		2	1	1		1	1	1
60	1	1	1		2	1	2		1	1	1		1	1	1		2	2	1		1	1	1
61	1	1	1		1	1	1		1	1	1		1	1	1		1	1	1		1	1	1
62	1	1	1		1	1	1		1	1	1		1	2	2		2	1	1		1	2	1
63	1	1	1		2	2	1		1	1	1		1	1	1		2	2	2		2	2	1
64	1	1	1		2	2	2		1	1	1		1	1	1		1	1	1		1	1	1
65	2	1	1		1	1	1		2	1	1		3	1	1		2	2	2		3	2	1
66	1	1	1		1	1	1		1	1	1		2	1	1		1	1	1		2	2	2
67	2	2	2		2	2	2		1	1	1		1	1	1		1	1	1		1	1	1
68	1	1	1		1	1	1		2	2	2		1	1	1		1	1	1		1	1	1
69	2	2	1		1	1	2		1	1	1		1	1	1		1	1	1		1	1	1
70	1	1	1		1	1	1		5	2	1		1	1	1		3	2	3		3	3	3
71	2	2	2		2	2	2		0	0	1		1	1	1		2	2	2		2	2	2
72	2	2	1		1	1	1		2	2	2		1	1	1		2	2	2		2	2	2
73	1	1	1		1	1	1		1	1	1		3	2	2		1	1	1		2	1	1
74	1	1	1		1	1	1		1	1	1		1	1	1		2	2	2		1	2	1
75	2	1	1		1	1	1		1	1	1		1	1	1		2	2	2		2	2	2
76	1	1	1		1	1	1		1	1	2		1	1	1		2	2	1		1	1	1
77	1	1	1		1	1	1		4	3	4		3	3	3		2	1	2		3	1	3
78	1	1	2		1	1	1		1	1	1		1	1	1		1	1	1		1	1	1
